# Supplementary material for: Disabled, invisible and dismissed—The lived experience of fatigue in people with myeloproliferative neoplasms
Source: Cancer Rep (Hoboken). 2022 Jun 15;6(1):e1655. doi: 10.1002/cnr2.1655 (PMC9875604; doi:10.1002/cnr2.1655)
Supplement: Supplementary file 2 — Appendix 2 Chronological data events with code occurrence [file CNR2-6-e1655-s001.xlsx]

## Sheet: 10 Sept 2020
10-9-2020. Original 'first pass' codes (1 researcher)
Codes - Sept 2020	Files EP	References EP	Descriptions added – Sept 2020	Files EP	References
Access to experts	3	3		3	3
Acknowledging fatigue	4	14		4	14
Adapting to circumstances	8	30	Applying knowledge gained from fatigue experiences to minimise the effect of fatigue	8	30
Advice for fatigue	10	32		10	32
Advocacy for MPN	1	4		1	4
Attributing fatigue	8	29	Seeking for a reason for being fatigued	8	29
Balancing goals with reality	3	5	Merged into goals and plans	-	-
Barrier to management	6	13	Barriers to managing fatigue	6	13
Being at home	2	4		2	4
Capacity now	10	51	Ability to complete everyday life activities currently	10	51
Caregiving	4	7		4	7
Carrying on	3	15		3	15
Changed plans	4	6	Merged into goals and plans	-	-
Close relationships	6	15		6	15
Cognition	11	29	The impact of fatigue on cognitive capacity	11	29
Commitments	0	0	Removed
Comorbidities	2	6		2	6
Contributing symptoms	8	24	Merged to impact of other symptoms	-	-
Describing fatigue	10	43	The feeling of being fatigued (including cognition)	10	43
Diagnosis MPN	11	43		11	43
Diet	3	11		3	11
Do something for mood	5	21		5	21
ET treatment	5	5	Merged to MPN treatment (new code)	-	-
Explaining to others	7	21		7	21
Family history	0	0	Removed
Fatigue impact	11	93	Ability to complete everyday activities in multiple quality of life domains	11	93
Fatigue onset	9	14	When fatigue was first noticed, including in hindsight	9	14
Fatigue severity	10	45		10	45
Fear of progression	0	0	Removed
Financial impact	3	3		3	3
Finding a way	0	0	Removed
First sign MPN	8	12		8	12
Future goals and plans	9	26	The impact of fatigue on goals and plans	9	26
HP attitude	9	31	Understanding or empathy of fatigue experience by health professionals	9	31
HP knowledge	9	33	Knowledge or advice given by HP in relation to fatigue	9	33
Impact other symptoms	8	18	Impact of other symptoms or conditions on fatigue or vice versa	8	18
Impact MPN	7	15		7	15
Individual differences	2	4		2	4
Invisible	4	13	Looking better than you feel. Child node to Context of MPN (New node)	4	13
Knowledge	6	11		6	11
Manage other symptoms	9	28		9	28
Mental fatigue	1	6	Mental stamina as a result of fatigue?	1	6
MF treatment	3	8	Merged to MPN treatment (new code)	-	-
Mid-term plans	0	0	Removed	-	-
Mindset	6	39	Mental approach to dealing with fatigue	6	39
Mood and emotions	11	64		11	64
MPN transformation	4	6		4	6
MPN treatment impact on fatigue	4	10	Experience of fatigue in relation to MPN treatment
				7	24
Other people's understanding of fatigue	7	17	Other people's understanding of fatigue in MPN	7	17
Parenting	4	6	Parenting in context of MPN. Child node to Context of MPN (New node)	4	6
Past health experiences	3	3	Deleted – not relevant to research question	-	-
Physical activity	9	28	The relationship between physical activity and fatigue	9	28
Preference	3	10		3	10
Prevent progression	0	0	Removed	-	-
Previous cancer treatment	0	0		-	-
Previous capacity	9	20	Functional capacity prior to illness	9	20
Previous lifestyle	8	24	Life preferences and choices before illness	8	24
PV treatment	8	21	Merged to MPN treatment (new code)	-	-
Quality of life	0	0	Removed	-	-
Self help	8	16		8	16
Self-protection	0	0	Removed	-	-
Shared experiences	0	0	Removed	-	-
Short term goals	3	7	Merged into goals and plans	-	-
Simplify life	4	9		4	9
Sleep	10	22		10	22
Social activity	11	33	Impact of fatigue on ability to engage in activities with others outside the family unit	11	33
Social isolation	3	5	Merged to social activity	-	-
Strategy	11	152	Approach to reduce the severity and impact of fatigue	11	152
Sudden onset	3	7	To new node: Patterns of fatigue	-	-
Supplements	1	3		1	3
Support	7	20		7	20
Taking control	3	11	Merged to mindset	-	-
Unpredictable	3	4	To new node: Patterns of fatigue	-	-
Value of project	6	13		6	13
Work	10	39		10	39

## Sheet: 28 Sept 2020 
28-9-2020 Shared codebook: agreed descriptions with EP code frequency. Data within codes with definitions were reviewed to ensure cureent contents fit the definition. Then, data in nodes with low and high reference frequency were first compared to ascertain agreement between researchers. Items marked * were grouped for Theme 4 but not fully defined or analysed yet.
Name	Description	Files	References
Adapting to circumstances*	Applying knowledge gained from fatigue experiences to minimise the effect of fatigue	8	30
Attributing fatigue	Seeking for a reason for being fatigued	8	31
Barrier to management*	Barriers to managing fatigue	6	13
Caregiving	Impact of fatigue on caregiving roles	4	7
Carrying on*		3	15
Changed plans	Merge into goals and plans	4	6
Close relationships	Impact of fatigue on partner relationships	6	15
Cognition	The impact of fatigue on cognitive capacity	11	29
Context of MPN	The impact of an MPN on everyday life	7	15
Describing fatigue	The feeling of being fatigued (including cognition)	10	43
Diagnosis MPN	The process and experience of being diagnosed with an MPN	11	43
Diet*	Altering diet to manage fatigue	3	11
Do something for mood*	Strategies to manage mood or emotions	5	21
Emotions related to MPN
Fatigue impact	Impact of fatigue over multiple quality of life domains	11	93
First fatigue experience	When fatigue was first noticed, including in hindsight	9	14
Functional capacity when fatigued	Ability to complete ADLs when fatigued
Goals and plans	The impact of fatigue on goals and plans	9	26
HP attitude*	Understanding or empathy of fatigue experience by health professionals	9	31
HP knowledge*	Knowledge or advice given by HP in relation to fatigue	9	33
Impact of other symptoms*	Impact of other symptoms or conditions on fatigue or vice versa	9	37
Impact on physical activity	22-9-2020. The impact of fatigue on physical activity.	_
Mental fatigue	Mental stamina as a result of fatigue(?)	1	6
Mindset*	Mental approach to dealing with fatigue	6	39
Mood and emotions	Mood and emotions related to the experience of fatigue	11	64
MPN treatment impact on fatigue	Experience of fatigue in relation to MPN treatment	4	10
Other people's understanding of fatigue*	Other people's understanding of fatigue in MPN	7	17
Parenting	The impact of fatigue on parental role	4	6
Physical activity*	The IMPACT OF FATIGUE ON physical activity (22-9-2020)	9	28
Preference		3	10
Previous capacity	Functional capacity prior to illness	9	20
Previous lifestyle	Life preferences and choices before illness	8	24
Self help*	Actions initiated by participant to manage fatigue	8	16
Simplify life*		4	9
Sleep*		10	22
Social activity	Impact of fatigue on ability to engage in activities with others outside the family unit	11	33
Strategy*	Approach to reduce the severity and impact of fatigue	11	152
Supplements*		1	3
Support from others*	Support from family, friends, colleagues or groups to manage impact of fatigue	7	20
Value of project*	Appreciation of potential project outcomes	6	13
Work and fatigue	The impact of fatigue on work and vice versa	10	39

## Sheet: 26 April 2021
Name	Description	Files	References	Previous / [included] code names
Theme 1. Life with an MPN	The impact of an MPN on everyday life	0	0
1.1 'The journey of diagnosis is massive'	The process and experience of being diagnosed with an MPN	1	1
Being diagnosed with an MPN	The process and experience of being diagnosed with an MPN	10	35	Diagnosis MPN; [MPN transformation]
First sign of MPN	When fatigue was first noticed, including in hindsight	10	19
Talking with others about MPN	Explaining your condition to others	4	8
Understanding my condition	The process of learning about the MPN	4	10
1.2 'Nothing is normal with an MPN'	Effect of MPN on daily life/lifestyle	1	1
Changing lifestyle due to MPN	How MPN causes changes to how you live	8	16	Context of MPN
Emotions related to MPN	Emotional responses to MPN symptoms, diagnosis and treatment	5	11	Mood and emotions
Mental fatigue	Emotional ‘burnout’ feeling / stress	2	8
Invisible - how well you look	How MPN symptoms mask your appearance	3	9
MPN Symptoms	MPN symptoms other than fatigue affecting daily life	8	20
Theme 2. 'It's not being tired, it's completely different. It's fatigue'	The feeling / qualities and patterns of being fatigued (including cognition)	11	51	Describing fatigue
2.1 The sensations of fatigue	Descriptions or metaphors about bodily sensations	9	34	Physical sensations
2.2 'Brain Fog'	The impact of fatigue on cognitive capacity	11	32	Cognition
2.3 Patterns of fatigue	Variable onset and severity of fatigue	10	40	[Fatigue severity; Sudden onset; Unpredictable]
2.4 Attributing fatigue	Seeking for a reason for being fatigued	9	10
Impact of other symptoms	Impact of other symptoms or conditions on fatigue or vice versa	10	41
MPN treatment impact on fatigue	Experience of fatigue in relation to MPN treatment	9	26	[ET treatment; MF treatment; PV treatment]
Theme 3. 'It changes your life completely'	Impact of fatigue over multiple quality of life domains	8	10	Fatigue impact
3.1 'I just can't do as much as I used to do’	Capacity to do things when fatigued	8	23	[Lifestyle before MPN fatigue; Previous lifestyle]
Doing everyday activities	Impact of fatigue on self-care, household and community activities	11	38	Capacity now; Functional capacity when fatigued
Impact on Physical activity	The impact of fatigue on physical activity	10	29
Sleep and fatigue	Describing impact of sleep on fatigue	9	20
Social activity	Impact of fatigue on ability to engage in activities with others outside the family unit	11	39
Work and fatigue	The impact of fatigue on work and vice versa	10	39
3.2 Fatigue can change who you are	How fatigue affected emotions, behaviours, relationships and aspirations	0	0
Goals and plans	The impact of fatigue on future goals and plans	10	42	[Future goals and plans; Short term goals; Balancing goals with reality; Changed plans]
Life Roles	Impact of fatigue on life roles	0	0
Caregiving	The impact of fatigue on caregiving roles	5	8
Close relationships	The impact of fatigue on partner and family relationships	8	19
Friendships	The impact of fatigue on relationships with friends	8	11
Parenting	The impact of fatigue on parental role	5	7
Mood and emotions	Mood and emotions related to the experience of fatigue	11	63
Theme 4. 'Living the best life I can'	Strategies participants tried to manage their fatigue	6	15	Strategy
4.1 Taking care of my body	Efforts to improve overall health and fitness	5	10	Lifestyle
Reducing other symptoms	Managing other symptoms can help fatigue	5	9	Symptom management
Physical activity	Improving fitness to reduce fatigue	5	16	Exercise benefits
Barriers to exercise	Barriers to exercise	5	6
Diet and supplements	Nutrition to boost energy	6	16
4.2 Spending and saving my energy
Plan, pace, prioritise	Strategies to manage day with low energy	9	29
Simplify life, reduce demands	Reducing commitments or changing physical environment to use less energy	9	24
Sleep and rest as strategy	Using sleep and rest to regenerate energy level	9	16
Soldiering on, pushing through	Consequences of continuing activity when fatigued	6	24
4.3 Taking charge of my attitude	Adapting outlook to reduce the emotional impact of fatigue	7	49	Mindset
Adapting to circumstances	Accepting and working with current capacity	4	16
Do something for mood	Psychological therapies or mind-body practices to reduce negative emotion	5	22
Doing things for me	Kindness to self and activities to 'feel good'	3	6
4.4 'The right kind of support'	Seeking and receiving help from others	6	6
Family support	Support from close family	6	10
Helping others understand fatigue	Helping other people understand fatigue	8	34
Value of project	Anticipation of better understanding of MPN fatigue	5	7
Professional support	Experiences of health professionals' responses to fatigue	5	9
HP attitude	Attitudes of HPs about managing fatigue	8	30
HP knowledge	Perceived expertise of HPs in managing fatigue	11	41
Self help	Self-initiated solutions for fatigue	6	13
Get informed	Finding out as much as possible to help yourself	8	15
Support groups	Benefits of peer support groups	5	11
Items coded that did not fit with themes
Financial impact	Impact of fatigue on financial matters	2	2	This should be further explored
Preference		3	10
Previous lifestyle	Life preferences and choices before illness	8	23

## Sheet: Theme 1
24 Sept 2020. Organisation of Theme 1: The context or background upon which fatigue is experienced. Participants spoke of uncertainty that underlined everything, a feeling of been 'rare' and different with nobody they could relate to. They needed information but it wasn't easy to obtain		Files	Refs	`	Theme 1: 2 main subthemes		Files	Refs
Node	Description			Notes	Node	Description			Rationale
					Theme 1. Life with an MPN	This theme is about the context of MPN diagnosis underlying the experience of fatigue
					1.1 "The journey of diagnosis is massive"	1.1 The process and experience of being diagnosed with an MPN	1	1	This quote describes a difficult experience trying to find answers to symptoms
Diagnosis MPN	The process and experience of being diagnosed with an MPN	11	43		Being diagnosed with an MPN	Experiences of unexpected diagnosis or prolonged symptoms	10	35
First signs of MPN	Symptom first noticed, including in hindsight	8	12		First sign of MPN	When MPN symptoms including fatigue were first noticed, including in hindsight	10	19
Explaining to others		7	21		Talking with others about MPN	Explaining your condition to others	4	8
Knowledge	Seeking to understand own MPN	6	11		Understanding my condition	The process of learning about the MPN	4	10
					1.2 "Nothing is normal with an MPN"	1.2 The effect of MPN on daily life/lifestyle	1	1	This quote depicts a changed life after MPN diagnosis
Context of MPN	The impact of an MPN on everyday life	7	15		Changing lifestyle due to MPN	How MPN causes changes to how you live	8	16
Mood and emotions		11	64	Split node to emotions related to fatigue or MPN	Emotions related to MPN	Emotional responses to MPN symptoms, diagnosis and treatment	5	11
					Mental fatigue	Emotional ‘burnout’ feeling	2	8	28-9-20. Originally thought to fit in "Describing fatigue". Contents reviewed: references described an emotion related to MPN and not really fatigue
Invisible	You don't look sick	4	13		Invisible - how well you look	How MPN symptoms mask your appearance	3	9
Manage other symptoms		9	28		MPN Symptoms	MPN symptoms other than fatigue affecting daily life	8	20

## Sheet: Theme 2
17-9-2020 Theme 2 is about the bodily perceptions and associations of fatigue					Organisation of Theme 2	This theme is about what it feels like to have fatigue and MPN and how it is understood	Files	Refs		Rationale	Final themes, subthemes and child nodes
Name	Description	Files	Refs	Notes	2020-09-28				Renamed theme: quote		Name	Descriptions	Files	Refs
					2 . Describing fatigue (Theme)	The feeling / qualities and patterns of being fatigued (including cognition)	2	8	"It's not being tired, it's completely different. It's fatigue"	29-9-20 This quote was chosen to typify how people spoke about their MPN fatigue experience being different to regular 'tiredness'.	Theme 2. 'It's not being tired, it's completely different. It's fatigue'	The feeling / qualities and patterns of being fatigued (including cognition)	11	51
Describing fatigue	The feeling of being fatigued (including cognition)	10	43	Split Physical sensations and cognition	2.1 Physical sensations	Descriptions or metaphors about bodily sensations			Renamed 'Sensations of fatigue'		2.1 The sensations of fatigue	Descriptions or metaphors about bodily sensations	9	34
Acknowledging fatigue	Recognising own fatigue	4	14	Merged to 'Describing fatigue'							2.2 'Brain Fog'	The impact of fatigue on cognitive capacity	11	32
Fatigue severity	References to different intensity of fatigue	10	45	Recoded to 'Patterns' and 'Describing'	2.2 Patterns of fatigue	Variable onset and severity of fatigue	10	40			2.3 Patterns of fatigue	Variable onset and severity of fatigue	10	40
Sudden onset	Rapid onset of fatigue sensations	3	7	Merged to 'Patterns'							2.4 Attributing fatigue	Seeking for a reason for being fatigued	9	10
Unpredictable	Fatigue severity variable and unpredictable	3	4	Merged to 'Patterns'							Impact of other symptoms	Impact of other symptoms or conditions on fatigue or vice versa	10	41
Cognition	The impact of fatigue on cognitive capacity	11	29		2.3 Cognition	The impact of fatigue on cognitive capacity	11	32	Renamed 'Brain fog'	This term was used spontaneously by most participants to described difficulties thinking	MPN treatment impact on fatigue	Experience of fatigue in relation to MPN treatment	9	26
Mental fatigue	Mental stamina as a result of fatigue (?)	1	6	28-9-20 On review, this fits better under "Emotions related to MPN"
Attributing fatigue	Seeking for a reason for being fatigued	8	29		2.4 Attributing fatigue	Seeking for a reason for being fatigued	8	29
Impact other symptoms	Impact of other symptoms or conditions on fatigue or vice versa	8	18		Impact of other symptoms	Impact of other symptoms or conditions on fatigue or vice versa	9	37
MPN treatment impact on fatigue	Experience of fatigue in relation to MPN treatment	4	10		MPN treatment impact on fatigue	Experience of fatigue in relation to MPN treatment	4	10
Sleep and fatigue	Describing impact of sleep on fatigue	10	22	8-10-20 This node was reviewed and found to have two clear ideas: (1) the impact / need for more sleep in daily life; (2) the use of sleep or rest as a strategy. These ideas were separated and applied to Themes 3 and 4 respectively

## Sheet: Theme 3
8/10/2020 - Theme 3 describes the impact of fatigue on everyday life / lifestyle. Initial codes		Notes	14-10-20 Nodes rearranged / renamed into two clear subthemes to highlight a changed life		Rationale
			Theme 3. 'It changes your life completely'	Impact of fatigue over multiple quality of life domains and consequences
			3.1 'I just can't do as much as I used to do’	Capacity to do things when fatigued	This subtheme relates to capacity / stamina; this quote is very descriptive
Functional capacity when fatigued	Ability to complete ADLs when fatigued		Doing everyday activities	Impact of fatigue on self-care, household and community activities	Renamed from 'Functional capacity when fatigued'
Impact on Physical activity	The impact of fatigue on physical activity		Impact on Physical activity	The impact of fatigue on physical activity	Code definition modified 22-9-20 and items related to the impact of phyiscal activity on fatigue included in new code: Physical activity to be included in Theme 4
Previous lifestyle	Life preferences and choices before illness	Renamed 'Lifestyle before MPN fatigue'	Lifestyle before MPN fatigue	Energy and habits before MPN	Comparisions to previous capacity / lifestyle
			Sleep and fatigue	Describing impact of sleep on fatigue	Extracted from earlier node as per theme 2 note. Sleep takes up time during which you can't do things
Social activity	Impact of fatigue on ability to engage in activities with others outside the family unit		Social activity	Impact of fatigue on ability to engage in activities outside the family unit
Work and fatigue	The impact of fatigue on work and vice versa		Work and fatigue	The impact of fatigue on work and vice versa
			3.2 Fatigue can change who you are	How fatigue affected emotions, behaviours, relationships and aspirations	Being: How participants changed as a result of fatigue
Goals and plans	The impact of fatigue on future goals and plans		Goals and plans	The impact of fatigue on goals, plans and preferences
			Life Roles	Impact of fatigue on life roles	New node: Encompassing life roles commonly described
Caregiving	The impact of fatigue on caregiving roles		Caregiving	The impact of fatigue on caregiving roles
Close relationships	The impact of fatigue on partner and family relationships		Close relationships	The impact of fatigue on partner and family relationships
			Friendships	The impact of fatigue on relationships with friends
Parenting	The impact of fatigue on parental role		Parenting	The impact of fatigue on parental role
Mood and emotions	Mood and emotions related to the experience of fatigue		Mood and emotions	Mood and emotions related to the experience of fatigue
Financial impact	Impact of fatigue on financial matters

## Sheet: Theme 4
8-10-2020 Theme 4. Remaining codes after Themes 1-3 developed. These mainly relate to strategies for managing life with fatigue. The nodes below were reviewed and analysed in Dec 2020 - Feb 2021	Definitions to date	Files	Refs	Comment	Codebook Jan 2021	Definitions Jan 2021	Files	Refs	Notes	Codes organised into sub-themes Feb 2021	Definitions Feb 2021	Files	Refs	Rationale
Strategy	Approach to reduce the severity and impact of fatigue	11	152	These data were later re-coded to more specific strategies	Strategy	Strategies participants tried to manage their fatigue	6	15	Renamed "Living the best life I can"	THEME 4: "Living the best life I can"	Strategies participants tried to manage their fatigue	6	15	This quotation from one participant suggests a common theme of making the most of what is possible
Adapting to circumstances	Applying knowledge gained from fatigue experiences to minimise the effect of fatigue	8	30		Adapting to circumstances	Accepting and working with current capacity	4	16		Subtheme: Spending and saving my energy	Managing energy to live with fatigue	0	0	This set of strategies are linked by the concept of how limited energy is used
					Barriers to exercise	Barriers to exercise	5	6		Plan, pace, prioritise	Strategies to manage day with low energy	9	29
Diet	Altering diet to manage fatigue	3	11	Combine with supplements	Diet and supplements	Nutrition to boost energy	6	16		Simplify life, reduce demands	Reducing commitments or changing physical environment to use less energy	9	24
Do something for mood	Strategies to manage mood or emotions	5	21		Do something for mood	Psychological therapies or mind-body practices to reduce negative emotion	5	22		Sleep and rest as strategy	Using sleep and rest to regenerate energy level	9	16
					Doing things for me	Kindness to self and activities to 'feel good'	3	6		Soldiering on, pushing through	Consequences of continuing activity when fatigued	6	24
Exercise benefits	Benefit of exercise on fatigue			Rename 'Physical activity'	Physical activity	Improving fitness to reduce fatigue	5	16		Subtheme: Taking care of my body	Efforts to improve overall health and fitness	5	10
					Family support	Support from close family	6	10		Diet and supplements	Nutrition to boost energy	6	16
					Get informed	Finding out as much as possible to help yourself	8	15		Physical activity	Improving fitness to reduce fatigue	5	16
HP attitude	Understanding or empathy of fatigue experience by health professionals	9	31		HP attitude	Attitudes of HPs about managing fatigue	8	30		Barriers to exercise	Barriers to exercise	5	6
HP knowledge	Knowledge or advice given by HP in relation to fatigue	9	33		HP knowledge	Perceived expertise of HPs in managing fatigue	11	41		Reducing other symptoms	Managing other symptoms can help fatigue	5	9
					Lifestyle	Efforts to improve overall health and fitness	5	10	Renamed 'Taking care of my body'	Subtheme: Taking charge of my attitude	Adapting outlook to reduce the emotional impact of fatigue	7	49	Originally named 'Mindset', this subtheme depicts how some participants recognised they could change their quality of life by the way they approached living
					Plan, pace, prioritise	Strategies to manage day with low energy	9	29		Adapting to circumstances	Accepting and working with current capacity	4	16
					Professional support	Experiences of health professionals' responses to fatigue	5	9		Do something for mood	Psychological therapies or mind-body practices to reduce negative emotion	5	22
Self help	Actions initiated by participant to manage fatigue	8	16		Self help	Self-initiated solutions for fatigue	6	13		Doing things for me	Kindness to self and activities to 'feel good'	3	6
Simplify life		4	9		Simplify life, reduce demands	Reducing commitments or changing physical environment to use less energy	9	24		Subtheme "The right kind of support"	Seeking and receiving help from others	6	6	Participants described the importance of helpful support and their experiences of lack of support for managing fatigue
					Sleep and rest as strategy	Using sleep and rest to regenerate energy level	9	16		Family support	Support from close family	6	10
Carrying on		3	15	Renamed 'Soldiering on, pushing through'	Soldiering on, pushing through	Consequences of continuing activity when fatigued	6	24		Helping others understand fatigue	Helping other people understand fatigue	8	34
Support from others		7	20		Support from others	Seeking and receiving help from others	6	6	Renamed "The right kind of support"	Value of project	Anticipation of better understanding of MPN fatigue through study dissemination	5	7
					Support groups	Benefits of peer support groups	5	11		Professional support	Experiences of health professionals' responses to fatigue	5	9
					Symptom management	Managing other symptoms can help fatigue	5	9	Renamed 'Reducing other symptoms'	HP attitude	Attitudes of HPs about managing fatigue	8	30
Other people's understanding of fatigue	Other people's understanding of fatigue in MPN	7	17		The right kind of support	Helping other people understand fatigue	8	34	Renamed 'Helping others understand fatigue'	HP knowledge	Perceived expertise of HPs in managing fatigue	11	41
Value of project		6	13		Value of project	Anticipation of better understanding of MPN fatigue	5	7		Self help	Self-initiated solutions for fatigue	6	13
Mindset	Mental approach to dealing with fatigue	6	39	Renamed 'Ways of thinking'	Ways of thinking	Adapting outlook to reduce the emotional impact of fatigue	7	49	Renamed 'Taking charge of my attitude'	Get informed	Finding out as much as possible to help yourself	8	15
										Support groups	Benefits of peer support groups	5	11
Barrier to management	Barriers to managing fatigue	6	13	Recoded to other strategies / node removed
Preference		3	10	Recoded to other strategies / node removed
Supplements		1	3	Combine with diet
